# Supplementary material for: Muscle Proteome Analysis of Facioscapulohumeral Dystrophy Patients Reveals a Metabolic Rewiring Promoting Oxidative/Reductive Stress Contributing to the Loss of Muscle Function
Source: Antioxidants (Basel). 2024 Nov 16;13(11):1406. doi: 10.3390/antiox13111406 (PMC11591206; doi:10.3390/antiox13111406)
Supplement: Supplementary file 1 [file antioxidants-13-01406-s001.zip]

Archive with 7 entries (7 files):
- Supp Fig 1.pdf
- Supp Fig 2.pdf
- Supp Fig 3 and 4.pdf
- Supp Fig 5.pptx
- Supp Table 1.xlsx
- Supp Table 2.xlsx
- Supp Table 3.xlsx
