# Supplementary material for: Muscle Proteome Analysis of Facioscapulohumeral Dystrophy Patients Reveals a Metabolic Rewiring Promoting Oxidative/Reductive Stress Contributing to the Loss of Muscle Function
Source: Antioxidants (Basel). 2024 Nov 16;13(11):1406. doi: 10.3390/antiox13111406 (PMC11591206; doi:10.3390/antiox13111406)
Supplement: Supplementary file 1 [file antioxidants-13-01406-s001.zip › Supp Table 1.xlsx]

## Sheet: Foglio1
Supplementary table 1. Patients' clinical data
Mild FSHD
Patient	Sex	DOB	D4Z4 size	Age at biopsy	Age at onset of muscle symptoms	Disease duration	Familiarity	FSHD score	FSHD Class	Fibres size variability	Increased connective tissue	Presence of angulated fibres	Presence of central nuclei	Presence of vacuoles	Cellular infiltration	COX abnormalities	Glycogen deposits	Lipid deposits	Necrosis or degeneration
Pt 1	F	1982-10-28	32 kb	30	10 years	20	yes	6	A2	mild	moderate	yes	yes	No	yes	no	no	no	yes
Pt 2	M	1970-06-09	35 kb	43	36 years	7	yes	7	A2	moderate	moderate	yes	yes	No	yes	no	no	no	yes
Pt 5	M	1963-11-02	35 kb	50	30 years	20	no	7	A2	severe	severe	yes	yes	Yes	yes	no	yes	yes	yes
Pt 6	M	1996-02-05	17 kb	17	7-8 years	10	yes	6	A1	moderate	mild	yes	no	No	yes	yes	no	yes	no
Pt 7	F	1995-03-22	17 kb	18	12-13 years	5	yes	4	A1	mild	mild	no	no	No	no	yes	no	yes	no
Pt 8	F	1949-03-06	32 kb	64	14 years	50	no	7	A1	moderate	moderate	yes	yes	no	yes	yes	no	no	yes
Pt 12	F	1948-11-01	35 kb	64	55 years	10	yes	6	D1	moderate	severe	yes	yes	no	yes	no	no	no	yes
Pt 14	M	1995-01-30	30 kb	16	14 years	5	yes	6	A1	moderate	mild	yes	no	no	no	yes	no	no	no
Pt 15	F	1967-10-29	30 kb	46	40 years	9	yes	4	A2	moderate	mild	yes	yes	yes	no	yes	no	no	yes
Severe FSHD
Patient	Sex	DOB	D4Z4 size	Age at biopsy	Age at onset of muscle symptoms	Disease duration	Familiarity	FSHD score	FSHD Class	Fibres size variability	Increased connective tissue	Presence of angulated fibres	Presence of central nuclei	Presence of vacuoles	Cellular infiltration	COX abnormalities	Glycogen deposits	Lipid deposits	Necrosis or degeneration
Pt 3	M	1964-10-14	25 kb	43	40 years	3	yes	8	A2	severe	severe	yes	yes	No	yes	NV	NV	NV	yes
Pt 4	M	1947-10-08	22 kb	66	17 years	49	yes	11	A1	severe	severe	yes	yes	No	yes	NV	NV	NV	yes
Pt 9	M	1983-03-11	17 kb	30	13 years	17	yes	15	A1	severe	severe	yes	yes	no	yes	NV	NV	NV	yes
Pt 10	F	1958-05-17	32 kb	55	50 years	5	yes	9	A2	severe	severe	yes	yes	yes	yes	no	no	no	yes
Pt 13	M	1956-06-27	32 kb	57	20 years	37	yes	8	A2	severe	severe	yes	yes	no	yes	yes	no	no	yes
