# Supplementary material for: Muscle Proteome Analysis of Facioscapulohumeral Dystrophy Patients Reveals a Metabolic Rewiring Promoting Oxidative/Reductive Stress Contributing to the Loss of Muscle Function
Source: Antioxidants (Basel). 2024 Nov 16;13(11):1406. doi: 10.3390/antiox13111406 (PMC11591206; doi:10.3390/antiox13111406)
Supplement: Supplementary file 1 [file antioxidants-13-01406-s001.zip › Supp Table 2.xlsx]

## Sheet: Supp Table 2
Supplementary table 2. Commercially available probes for quantitative PCR analysis.
GENE	Description
ECM
CLOCK	Circadian Locomoter Output Cycles Kaput Protein	Hs00231857_m1
COL6A1	Collagen Type VI Alpha 1 Chain	Hs01095585_m1
COL6A2	Collagen Type VI Alpha 2 Chain	Hs00365167_m1
COL6A3	Collagen Type VI Alpha 3 Chain	Hs00915125_m1
EMILIN1	Elastin Microfibril Interfacer 1	Hs00918337_g1
EMILIN2	Elastin Microfibril Interfacer 2	Hs00230757_m1
FLNA	Filamin A	Hs00924645_m1
SPARC	Secreted Protein Acidic And Cysteine Rich	Hs00234160_m1
TGFA	Transforming Growth Factor Alpha	Hs00608187_m1
TGFB1	Transforming Growth Factor Beta 1	Hs00998133_m1
TGFB2	Transforming Growth Factor Beta 2	Hs00234244_m1
TIMP1	TIMP Metallopeptidase Inhibitor 1	Hs00171558_m1
Metbolism and OXIDATIVE STRESS
HIF1AN	Hypoxia Inducible Factor 1 Subunit Alpha Inhibitor	Hs00215495_m1
HIF1A	Hypoxia Inducible Factor 1 Subunit Alpha	Hs00936371_m1
HIF3A	Hypoxia Inducible Factor 3 Subunit Alpha	Hs00541709_m1
VEGFA	Vascular Endothelial Growth Factor A	Hs00900055_m1
VEGFB	Vascular Endothelial Growth Factor B	Hs00173634_m1
VEGFC	Vascular Endothelial Growth Factor C	Hs01099203_m1
IGF1R	Insulin-Like Growth Factor I Receptor	Hs00609566_m1
NFKB1	Nuclear Factor Kappa B Subunit 1	Hs00765730_m1
SERPINI1	Serpin Family I Member 1	Hs01115397_m1
NOS2	Nitric Oxide Synthase 2	Hs01075529_m1
NOS3	Nitric Oxide Synthase 3	Hs01574659_m1
INFLAMMATON
VCAM1	Vascular Cell Adhesion Molecule 1	Hs01003372_m1
TNF	Tumor Necrosis Factor	Hs00174128_m1
IL6	Interleukin 6	Hs00174131_m1
IL10	Interleukin 10	Hs00961622_m1
IL1R1	Interleukin 1 Receptor Type 1	Hs00991010_m1
IL18	Interleukin 18	Hs01038788_m1
IL1B	Interleukin 1 Beta	Hs01555410_m1
IL6R	Interleukin 6 Receptor	Hs01075666_m1
PIN1	Peptidylprolyl Cis/Trans Isomerase, NIMA-Interacting 1	Hs01598308_m1
TREML1	Triggering Receptor Expressed On Myeloid Cells Like 1	Hs00698316_m1
TREML2	Triggering Receptor Expressed On Myeloid Cells Like 2	Hs01077557_m1
TREM1	Triggering Receptor Expressed On Myeloid Cells 1	Hs00218624_m1
SIGIRR	Single Ig And TIR Domain Containing	Hs00222347_m1
STX1A	Syntaxin 1A	Hs00270282_m1
STX3	Syntaxin 3	Hs00396540_m1
SYK	Spleen Associated Tyrosine Kinase	Hs00895377_m1
Apoptosis
CASP8	Caspase 8	Hs01018151_m1
CASP1	Caspase 1	Hs00354836_m1
VAMP2	Vesicle Associated Membrane Protein 2	Hs00360269_m1
NLRP3	NLR Family Pyrin Domain Containing 3	Hs00918082_m1
TP53BP2	Tumor Protein P53 Binding Protein 2	Hs00610488_m1
TP53	Tumor Protein P53	Hs01034249_m1
TP73	Tumor Protein P73	Hs01056230_m1
Varie
VDR	Vitamin D Receptor	Hs01045843_m1
HOUSEKEEPING
ACTB	Actin Beta	Hs99999903_m1
GAPDH	Glyceraldehyde-3-Phosphate Dehydrogenase	Hs99999905_m1
18S	18S	Hs99999901_s1
