# Supplementary material for: Muscle Proteome Analysis of Facioscapulohumeral Dystrophy Patients Reveals a Metabolic Rewiring Promoting Oxidative/Reductive Stress Contributing to the Loss of Muscle Function
Source: Antioxidants (Basel). 2024 Nov 16;13(11):1406. doi: 10.3390/antiox13111406 (PMC11591206; doi:10.3390/antiox13111406)
Supplement: Supplementary file 1 [file antioxidants-13-01406-s001.zip › Supp Table 3.xlsx]

## Sheet: Supp table 3
Supplementary table 3. List of proteins involved in each canonical pathway identified as significantly altered by IPA analysis
Canonical Pathways	FSHD mild/CTR -log(10) p-value	FSHD severe/CTR -log(10) p-value	FSHD mild/CTR z-score	FSHD severe/CTR z-score	Molecules FSHD mild vs CTR	Molecules FSHD severe vs CTR
GP6 Signaling Pathway	2.18992	12.1944	1.342	4.379	CALM1,COL6A1,COL6A2,FGB,LAMC1	CALM1,COL15A1,COL18A1,COL1A1,COL1A2,COL3A1,COL4A1,COL4A2,COL5A1,COL6A1,COL6A2,COL6A3,FGA,FGB,FGG,LAMA2,LAMA4,LAMA5,LAMB1,LAMB2,LAMC1,RAP1B,TLN1
Gluconeogenesis I	7.06287	13.7703	-1.633	-2.496	ENO1,ENO3,FBP2,GPI,MDH2,PGAM2	ALDOA,ALDOC,BPGM,ENO3,FBP2,GAPDH,GPI,MDH1,MDH2,ME1,PGAM1,PGAM2,PGK1
Glycolysis I	10.3704	12.211	-0.707	-2.309	ENO1,ENO3,FBP2,GPI,PFKM,PGAM2,PKM,TPI1	ALDOA,ALDOC,BPGM,ENO3,FBP2,GAPDH,GPI,PFKM,PGAM1,PGAM2,PGK1,TPI1
TCA Cycle II (Eukaryotic)	5.73314	12.7742	0.447	-2.309	ACO2,DLD,MDH2,OGDH,SDHB	ACO1,ACO2,CS,DLD,FH,IDH3A,MDH1,MDH2,OGDH,SDHA,SDHB,SUCLA2
Oxidative Phosphorylation	19.6142	29.2956	-3.578	-6	ATP5F1A,ATP5F1B,ATP5MG,COX5B,COX6B1,COX7A1,CYCS,NDUFA5,NDUFA6,NDUFS3,NDUFS4,NDUFS5,NDUFS6,NDUFS8,NDUFV2,SDHB,UQCR11,UQCRB,UQCRC1,UQCRH	ATP5F1A,ATP5F1B,ATP5F1C,ATP5F1D,ATP5MF,ATP5MG,ATP5PB,ATP5PD,ATP5PO,COX4I1,COX5A,COX5B,COX6B1,COX6C,CYB5B,CYC1,CYCS,MTCO2,NDUFA10,NDUFA12,NDUFA4,NDUFA5,NDUFA8,NDUFA9,NDUFB9,NDUFS1,NDUFS2,NDUFS3,NDUFV1,NDUFV2,SDHA,SDHB,UQCRB,UQCRC1,UQCRC2,UQCRFS1,UQCRH
Acetyl-CoA Biosynthesis I (Pyruvate Dehydrogenase Complex)	1.20317	4.73596	N/A	-2	DLD	DLAT,DLD,PDHA1,PDHB
Aspartate Degradation II	4.58273	4.73596	N/A	-2	GOT1,GOT2,MDH2	GOT1,GOT2,MDH1,MDH2
Pentose Phosphate Pathway	1.01476	2.54158	N/A	N/A	H6PD	PGD,TALDO1,TKT
Pentose Phosphate Pathway (Non-oxidative Branch)	0	1.98013	N/A	N/A		TALDO1,TKT
Pentose Phosphate Pathway (Oxidative Branch)	1.34534	0.886681	N/A	N/A	H6PD	PGD
Purine Nucleotides De Novo Biosynthesis II	1.01476	2.54158	N/A	N/A	ADSS1	ADSL,ADSS1,ATIC
DHCR24 Signaling Pathway	2.76703	13.2786	-0.816	5	APOA1,APOC3,C3,CLU,TF,TTR	A1BG,AGT,AHSG,AMBP,APOA1,APOA2,APOA4,APOB,APOH,C3,C4A/C4B,CLU,FGA,GC,HPX,KNG1,ORM1,ORM2,PCYOX1,RAP1B,SERPINA1,SERPINF1,TF,TTR,VTN
LXR/RXR Activation	4.72693	17.4531	-0.378	4.707	APOA1,APOC3,C3,CLU,HADH,S100A8,TF,TTR	A1BG,AGT,AHSG,AMBP,APOA1,APOA2,APOA4,APOB,APOH,C3,C4A/C4B,CD36,CLU,ECHS1,FGA,GC,HADH,HPX,KNG1,ORM1,ORM2,PCYOX1,S100A8,SERPINA1,SERPINF1,TF,TTR,VTN
Mitochondrial Dysfunction	25.487	39.5813	2.874	5.177	ACO2,ATP5F1A,ATP5F1B,ATP5MG,CALM1,COX5B,COX6B1,COX7A1,CYCS,DLD,GSTM2,GSTP1,IDH2,NDUFA5,NDUFA6,NDUFS3,NDUFS4,NDUFS5,NDUFS6,NDUFS8,NDUFV2,OGDH,PARK7,PRDX6,SDHB,SNCA,SOD1,SOD2,UQCR11,UQCRB,UQCRC1,UQCRH,VDAC1,VDAC2,VDAC3	ACO2,ATP5F1A,ATP5F1B,ATP5F1C,ATP5F1D,ATP5MF,ATP5MG,ATP5PB,ATP5PD,ATP5PO,CACNA2D1,CALM1,CAMK2D,CAPN1,CAPN2,CAPN3,CAPNS1,COX4I1,COX5A,COX5B,COX6B1,COX6C,CYB5B,CYB5R3,CYC1,CYCS,DLAT,DLD,DNM1L,GPD2,GPX1,GSR,GSTM2,GSTP1,GSTT1,HSD17B10,IDH2,MAPK12,MGST3,MTCO2,NDUFA10,NDUFA12,NDUFA4,NDUFA5,NDUFA8,NDUFA9,NDUFB9,NDUFS1,NDUFS2,NDUFS3,NDUFV1,NDUFV2,OGDH,PARK7,PDHA1,PDHB,PRDX6,PRKAR1A,PRKAR2A,SDHA,SDHB,SOD1,…
Granzyme A Signaling	7.52754	9.78841	2.333	2	NDUFA5,NDUFA6,NDUFS3,NDUFS4,NDUFS5,NDUFS6,NDUFS8,NDUFV2,NME1	FN1,H1.2,LMNB2,NDUFA10,NDUFA12,NDUFA4,NDUFA5,NDUFA8,NDUFA9,NDUFB9,NDUFS1,NDUFS2,NDUFS3,NDUFV1,NDUFV2,XRCC6
Endoplasmic Reticulum Stress Pathway	0	2.63586	N/A	2		CALR,EIF2S1,HSP90B1,HSPA5
Unfolded protein response	0.247722	5.19615	N/A	2.111	HSPA4	CALR,CANX,HSP90B1,HSPA1A/HSPA1B,HSPA2,HSPA4,HSPA5,HSPA8,HSPA9,P4HB,PDIA6,VCP
NRF2-mediated Oxidative Stress Response	2.1959	9.37334	N/A	3.742	ACTA1,CAT,GSTM2,GSTP1,SOD1,SOD2,TXN	ACTA1,ACTB,ACTC1,AKR7A2,CAT,CBR1,CCT7,EPHX1,FTL,GSR,GSTM2,GSTM3,GSTP1,GSTT1,HSP90AA1,HSP90AB1,HSP90B1,MAPK1,MGST3,PRDX1,RAP1B,SOD1,STIP1,TXN,TXNRD1,USP14,VCP
Cachexia Signaling Pathway	0.357277	17.0709	0	4.423	CASQ1,FGB,HSPA4,RYR1	AGT,CAPN1,CAPN2,CAPN3,CAPNS1,CASQ1,EIF1,EIF2S1,FGA,FGB,FGG,HSP90AA1,HSP90AB1,HSP90B1,HSPA1A/HSPA1B,HSPA2,HSPA4,HSPA5,HSPA8,HSPA9,MAPK1,MAPK12,P4HB,PRKAR1A,PRKAR2A,PSMA1,PSMA2,PSMA4,PSMA5,PSMA6,PSMA7,PSMB1,PSMB3,PSMB6,PSMC1,PSMC2,PSMC3,PSMC4,PSMD11,PSMD2,PSMD7,PSME1,PSME2,PSMF1,RYR1,SERPINA1
Microautophagy Signaling Pathway	0.362662	19.0461	N/A	4.264	COL6A1,COL6A2	COL15A1,COL18A1,COL1A1,COL1A2,COL3A1,COL4A1,COL4A2,COL5A1,COL6A1,COL6A2,COL6A3,DNM1L,HSPA8,PSMA1,PSMA2,PSMA4,PSMA5,PSMA6,PSMA7,PSMB1,PSMB3,PSMB6,PSMC1,PSMC2,PSMC3,PSMC4,PSMD11,PSMD2,PSMD7,PSME1,PSME2,PSMF1,RAB7A
Chaperone Mediated Autophagy Signaling Pathway	0	2.53065	2.236	-1.095	EEF1A2,HSPA4,IDH2,PARK7,SNCA	DDX3X,EEF1A1,EEF1A2,HSP90AA1,HSP90AB1,HSP90B1,HSPA1A/HSPA1B,HSPA2,HSPA4,HSPA5,HSPA8,HSPA9,IDH1,IDH2,MAPK1,MAPK12,PARK7,PSMA1,PSMA2,PSMA4,PSMA5,PSMA6,PSMA7,PSMB1,PSMB3,PSMB6,PSME1,PSME2,STIP1,UCHL1
Acute Phase Response Signaling	2.12857	16.1175	1	2.985	APOA1,C3,FGB,SOD2,TF,TTR	A2M,AGT,AHSG,AMBP,APOA1,APOA2,APOH,C3,C4A/C4B,C4BPA,CFB,CP,F2,FGA,FGB,FGG,FN1,FTL,HNRNPK,HP,HPX,MAPK1,MAPK12,ORM1,ORM2,PLG,RAP1B,SERPINA1,SERPINA3,SERPINF1,TF,TTR
Pathogen Induced Cytokine Storm Signaling Pathway	0.590622	2.47056	2.236	3.578	C3,COL6A1,COL6A2,FGB,RYR1	C3,COL15A1,COL18A1,COL1A1,COL1A2,COL3A1,COL4A1,COL4A2,COL5A1,COL6A1,COL6A2,COL6A3,FGA,FGB,FGG,FTL,MAPK1,MAPK12,RYR1,SLC2A1
Macrophage Alternative Activation Signaling Pathway	1.01182	1.44174	2	1.897	IGHG1,IGHG2,IGHG4,IGKC	ACADM,CD36,IGHG1,IGHG2,IGHG3,IGHG4,IGHM,IGKC,MAPK1,MAPK12
IL-12 Signaling and Production in Macrophages	4.16623	8.73563	0	-2.353	APOA1,APOC3,C3,CALM1,CLU,IGHG1,IGHG2,IGHG4,IGKC,S100A8	APOA1,APOA2,APOA4,APOB,C3,CALM1,CLU,COL18A1,COL1A1,COL1A2,COL3A1,IGHG1,IGHG2,IGHG3,IGHG4,IGHM,IGKC,MAPK1,MAPK12,ORM1,ORM2,PCYOX1,RAB7A,S100A8,SERPINA1,XRCC6
IL-17A Signaling in Fibroblasts	0	2.57277	N/A	2.121		COL18A1,COL1A1,COL1A2,COL3A1,FN1,MAPK1,MAPK12,P4HB
Protein Citrullination	1.34534	0.886681	N/A	N/A	PADI2	PADI2
